# Supplementary material for: Statistical Distributions of Genome Assemblies Reveal Random Effects in Ancient Viral DNA Reconstructions
Source: Viruses. 2025 Jan 30;17(2):195. doi: 10.3390/v17020195 (PMC11861991; doi:10.3390/v17020195)
Supplement: Supplementary file 1 [file viruses-17-00195-s001.zip]

Archive with 1 entries (1 files):
- viruses-3410629-supplementary.pdf
